# Supplementary material for: Evaluation of Pain-Associated Behavioral Changes in Monoiodoacetate-Induced Osteoarthritic Rats Using Dynamic Weight Bearing Analysis
Source: Life (Basel). 2024 Aug 6;14(8):983. doi: 10.3390/life14080983 (PMC11355379; doi:10.3390/life14080983)
Supplement: Supplementary file 1 [file life-14-00983-s001.zip]

Archive with 1 entries (1 files):
- life-3133105-supplementary.pdf
